# Supplementary material for: Exploratory Outlier Detection for Acceleromyographic Neuromuscular Monitoring: Machine Learning Approach
Source: J Med Internet Res. 2021 Jun 21;23(6):e25913. doi: 10.2196/25913 (PMC8768027; doi:10.2196/25913)
Supplement: Multimedia Appendix 1 [file jmir_v23i6e25913_app1.zip]

Archive with 2 entries (2 files):
- Appendix A - Jupyter Notebook.ipynb
- __MACOSX/._Appendix A - Jupyter Notebook.ipynb
