# Supplementary material for: Exploratory Outlier Detection for Acceleromyographic Neuromuscular Monitoring: Machine Learning Approach
Source: J Med Internet Res. 2021 Jun 21;23(6):e25913. doi: 10.2196/25913 (PMC8768027; doi:10.2196/25913)
Supplement: Multimedia Appendix 1 [file jmir_v23i6e25913_app1.zip › Appendix A - Jupyter Notebook.ipynb]

# %% [code]
###  Stratified Cross-Validation for hyperparameter optimalization

def hyperParameterOptimalization(X_train, y_train):

    ### 1. Apply Grid Search for CSLR in order to find the optimal hyperparameter C

    print("\n################## Apply Grid Search for Cost-Sensitive Logistic Regression in order to find the optimal hyperparameter C\n")

    # Create pipeline for CSLR while also performing standardization on the data
    pipe_lr = Pipeline([('clf', LogisticRegression(solver='lbfgs', class_weight=[{0:10,1:1}], max_iter=500, random_state=1))])

    # The different parameters to grid search for
    param_grid = { 'clf__C': [0.01, 0.1, 1, 10, 100, 1000], 'clf__class_weight' : [{0:100,1:1}, {0:10,1:1}, {0:1,1:1}, {0:1,1:10}, {0:1,1:100}, 'balanced'] }

    # Evaluation metrix is chosen F1 for binary classification. In case of multiclass classification, see https://scikit-learn.org/stable/modules/model_evaluation.html
    #scores = ['accuracy', 'precision', 'recall', 'f1']
    scores = ['f1']

    # Perform seperate GridSearches for every score that we have defined
    for score in scores:
        # Compose Grid search object with parameters, k-fold cross validation of 5 folds, F1 score as evaluation metric
        gs = GridSearchCV(estimator=pipe_lr, 
                        param_grid=param_grid, 
                        scoring=score, 
                        cv=5,
                        n_jobs=-1)

        print("############### Tuning hyper-parameters for %s" % score)
        gs.fit(X_train, y_train)

        print("\nBest parameters set found on development set:\n")
        print(gs.best_params_)
        print("\nCorresponding Score: ", gs.best_score_)
        print("\nGrid scores on development set:")
        means = gs.cv_results_['mean_test_score']
        stds = gs.cv_results_['std_test_score']
        for mean, std, params in zip(means, stds, gs.cv_results_['params']):
            print("%0.3f (+/-%0.03f) for %r"
                % (mean, std * 2, params))

        # Pick best estimator based on best F1 score
        if(score == 'f1'):
            clf = gs.best_estimator_
            print("Best Estimator:\n", clf)
            return clf


        
### Train optimized model on the full training dataset

def trainModelAfterOptimization(clf, X_train, y_train):

    ### Evaluate the classifier on the full training set with best parameters, applying stratified k-fold cross validation

    print("\n################## Evaluate classifier on full training set with best parameters\n")

    scoring = ['f1', 'roc_auc', 'precision', 'recall']
    for score in scoring:
        scores = cross_val_score(estimator=clf,
                                X=X_train,
                                y=y_train,
                                cv=5,
                                n_jobs=1,
                                scoring=score)
        print('Average and std. dec CV sets -', score,': %.3f +/- %.3f' % (np.mean(scores), np.std(scores)))


### Test algorithm on the seperate test set

def testModel(clf, X_train, X_test, y_train, y_test):

    ### Test algorithm on test set, creating a confusion matrix and testing for recall, precision and f1 score

    y_pred = clf.predict(X_test)
    y_score = clf.fit(X_train, y_train).decision_function(X_test)

    fpr, tpr, threshold = metrics.roc_curve(y_test, y_score)
    return fpr, tpr
